# Supplementary material for: Efficacy of Phrenic Nerve Block and Suprascapular Nerve Block in Amelioration of Ipsilateral Shoulder Pain after Thoracic Surgery: A Systematic Review and Network Meta-Analysis
Source: Medicina (Kaunas). 2023 Jan 31;59(2):275. doi: 10.3390/medicina59020275 (PMC9962566; doi:10.3390/medicina59020275)
Supplement: Supplementary file 1 [file medicina-59-00275-s001.zip]

Archive with 1 entries (1 files):
- medicina-2080285-supplementary.pdf
